# Supplementary material for: Proteomic Signatures of Hippocampal Nonsynaptic and Synaptosome-Enriched Mitochondria in Rats Resilient to Chronic Social Isolation
Source: Biomolecules. 2025 Sep 24;15(10):1358. doi: 10.3390/biom15101358 (PMC12564099; doi:10.3390/biom15101358)
Supplement: Supplementary file 1 [file biomolecules-15-01358-s001.zip]

Archive with 1 entries (1 files):
- biomolecules-3865291-supplementary.xlsx
