# Supplementary material for: Proteomic Signatures of Hippocampal Nonsynaptic and Synaptosome-Enriched Mitochondria in Rats Resilient to Chronic Social Isolation
Source: Biomolecules. 2025 Sep 24;15(10):1358. doi: 10.3390/biom15101358 (PMC12564099; doi:10.3390/biom15101358)
Supplement: Supplementary file 1 [file biomolecules-15-01358-s001.zip › biomolecules-3865291-supplementary.xlsx]

## Sheet: Sheet1
Supplementary Table S1.
	Differentially expressed proteins in hippocampal nonsynaptic mitochondria (NSM) of CSIS-resilient vs. CSIS-susceptible rats
No.	Gene	Protein	UniProtKB Accession No.	Mass DA	Fold Change	Matched Peptides
NSM UPREGULATED proteins in CSIS-resilient vs. CSIS-susceptible rats
1	Slc25a3	Phosphate carrier protein, mitochondrial	G3V741	39531	10.5437	2
2	Gapdh	Glyceraldehyde-3-phosphate dehydrogenase	P04797	35828	4.27989	3
3	Atp5f1a	ATP synthase subunit alpha, mitochondrial	P15999	59754	3.28498	5
4	Uqcrc2	Cytochrome b-c1 complex subunit 2, mitochondrial	P32551	48396	2.89027	3
5	Atp5f1b	ATP synthase subunit beta, mitochondrial	P10719	56354	2.09507	15
6	Aco2	Aconitate hydratase, mitochondrial	Q9ER34	85433	1.52519	4
7	Hspa8	Heat shock cognate 71 kDa protein	P63018	70871	1.30242	2
NSM DOWNREGULATED proteins in CSIS-resilient vs. CSIS-susceptible rats
1	Hspa9	Stress-70 protein, mitochondrial	F1M953	73745	0.74	2
2	Vdac2	Voltage-dependent anion-selective channel protein 2	P81155	31746	0.699228	2
3	Got2	Aspartate aminotransferase, mitochondrial	P00507	47314	0.586273	3
4	Slc25a18	Mitochondrial glutamate carrier 2	Q505J6	34170	0.54268	2
5	Acat1	Acetyl-CoA acetyltransferase, mitochondrial	P17764	44695	0.395781	3
6	Uqcrc1	Cytochrome b-c1 complex subunit 1, mitochondrial	Q68FY0	52849	0.303805	2
7	Ndufs7	NADH dehydrogenase (Ubiquinone) Fe-S protein 7	Q5RJN0	23945	0.168015	2
Supplementary Table S2.
	Differentially expressed proteins in hippocampal nonsynaptic mitochondria (NSM) of CSIS-resilient vs. control rats
No.	Gene	Protein	UniProtKB Accession No.	Mass DA	Fold Change	Matched Peptides
NSM UPREGULATED proteins in CSIS-resilient vs. controls
1	Atp5f1a	ATP synthase subunit alpha	F1LP05	59813	2.40691	2
2	Dlat	Dihydrolipoyllysine-residue acetyltransferase component of pyruvate dehydrogenase complex, mitochondrial	P08461	67166	1.36794	2
NSM DOWNREGULATED proteins in CSIS-resilient vs. controls
1	Hspd1	60 kDa heat shock protein, mitochondrial	P63039	60955	0.576691	2
2	Ndufs7	NADH dehydrogenase (Ubiquinone) Fe-S protein 7	Q5RJN0	23945	0.28908	2
3	Slc25a3	Phosphate carrier protein, mitochondrial	G3V741	39531	0.197891	2
4	Uqcrc2	Cytochrome b-c1 complex subunit 2, mitochondrial	P32551	48396	0.158154	4
5	SLC25A3	Phosphate carrier protein, mitochondrial isoform b	A0A0P6JDD3	39868	0.153384	2
6	Hspe1	10 kDa heat shock protein, mitochondrial	A0A0G2JTG1	10400	0.118808	2
Supplementary Table 3.
	Differentially expressed proteins in hippocampal synaptosome-enriched mitochondria of CSIS-resilient vs. CSIS-susceptible rats
No.	Gene	Protein	UniProtKB Accession No.	Mass DA	Fold Change	Matched Peptides
DOWNREGULATED proteins in hippocampal synaptosome-enriched mitochondria of CSIS-resilient vs. CSIS-susceptible rats
1	Hsp90ab1	Heat shock protein HSP 90-beta	A0A0G2K793	80022	0.795414	2
2	Slc25a3	Solute carrier family 25 member 3	G3V741	39531	0.78788	2
3	Atp5f1b	ATP synthase subunit beta	G3V6D3	56345	0.726765	11
4	Got2	Aspartate aminotransferase, mitochondrial	P00507	47314	0.704423	8
5	Uqcrc2	Cytochrome b-c1 complex subunit 2, mitochondrial	P32551	48396	0.698001	3
6	Dld	Dihydrolipoyl dehydrogenase, mitochondrial	Q6P6R2	54038	0.682563	3
7	Aco2	Aconitate hydratase, mitochondrial	Q9ER34	85433	0.653887	6
8	Prdx5	Peroxiredoxin-5	A0A0G2JSS8	24648	0.651174	2
9	Hsp90aa1	Heat shock protein HSP 90-alpha	P82995	84815	0.642176	6
10	Glul	Glutamine synthetase	P09606	42268	0.627606	5
11	Vdac1	Non-selective voltage-gated ion channel VDAC1	Q9Z2L0	30756	0.533582	2
12	Glud1	Glutamate dehydrogenase 1, mitochondrial	P10860	42268	0.509565	2
Supplementary Table 4.
	Differentially expressed proteins in hippocampal synaptosome-enriched mitochondria of CSIS-resilient vs. control rats
No.	Gene	Protein	UniProtKB Accession No.	Mass DA	Fold Change	Matched Peptides
UPREGULATED proteins in hippocampal synaptosome-enriched mitochondria of CSIS-resilient vs.control rats
1	Ckb	Creatine kinase B-type	P07335	42725	2.5064	8
2	Prdx5	Peroxiredoxin-5	A0A0G2JSS8	24648	2.07842	2
3	Cycsl2	Cytochrome c domain-containing protein	D4A5L9	11635	1.73376	2
4	Mdh2	Malate dehydrogenase	Q0QF43	31693	1.42823	12
5	Glul	Glutamine synthetase	P09606	42268	1.35073	4
6	Dld	Dihydrolipoyl dehydrogenase, mitochondrial	Q6P6R2	54038	1.20607	3
DOWNREGULATED proteins in hippocampal synaptosome-enriched mitochondria of CSIS-resilient vs.control rats
1	Uqcrc2	Cytochrome b-c1 complex subunit 2, mitochondrial	P32551	48396	0.692463	3
2	Vdac1	Non-selective voltage-gated ion channel VDAC1	Q9Z2L0	30756	0.505072	2
